# Supplementary material for: Presence of an Artificial Intelligence–powered Predictive Biomarker Is Associated with a Poor Response to Intravesical Bacillus Calmette-Guerin but Not to Intravesical Sequential Gemcitabine/Docetaxel in Patients with High-grade Non–muscle-invasive Bladder Cancer
Source: Eur Urol Oncol. Author manuscript; Available in PMC 2026 Feb 16. (PMC12907750; doi:10.1016/j.euo.2025.04.006)
Supplement: Supplemental Materials [file NIHMS2110211-supplement-Supplemental_Materials.zip]

Archive with 2 entries (2 files):
- 1-s2.0-S2588931125001002-mmc1.docx
- 1-s2.0-S2588931125001002-mmc2.docx
